# Supplementary material for: An EGCG Derivative in Combination with Nimotuzumab for the Treatment of Wild-Type EGFR NSCLC
Source: Int J Mol Sci. 2023 Sep 13;24(18):14012. doi: 10.3390/ijms241814012 (PMC10531337; doi:10.3390/ijms241814012)
Supplement: Supplementary file 1 [file ijms-24-14012-s001.zip]

Archive with 1 entries (1 files):
- ijms-2591086-supplementary.pdf
